# Supplementary material for: Reporting of Ethical Considerations in Qualitative Research Utilizing Social Media Data on Public Health Care: Scoping Review
Source: J Med Internet Res. 2024 May 17;26:e51496. doi: 10.2196/51496 (PMC11143395; doi:10.2196/51496)
Supplement: Multimedia Appendix 3 [file jmir_v26i1e51496_app3.xlsx]

## Sheet: Sheet1
ID	Author	Year	Country	Study Objective	Website	Data privacy level	Sample size	Data collected from social media	Study design	Data analysis method	Main result	IRB approval reported	IRB result	Informed Consent attempted	Methods for obtaining Informed consent	Anonymous (whether removed users' usename)	Whether contain quote in the result	Whether include other type of information attach to the post (photo, link, or hashtag)	Method used to report the result	Language of collected posts or tweets	Whether take action to remove the identify information	Key measure to deidentify users	Journal	Whether contain any ethical requirements of articles mining text in the journal
1	Ahmed [28]	2010	Australia	To scrutinise postings on Facebook groups related to concussion and examine demographic information and the purpose of these postings	Facebook	Public	145	Posts	Qualitative study	Content analysis	The predominant demographic group which posted on the Facebook discussion boards were North American males. In the main part, individuals utilised the Facebook group to relate personal experiences of concussion (65%), although it was also used to seek (8%) or offer advice (2%).	Yes	IRB obtained	Not mentioned	N/A	Yes	Yes	No	Direct quote	English	Yes	Names and origins of those posting on the site (‘postees’) were changed for anonymity and no personal information or identifiers were used when reporting the results	Disability and Rehabilitation	Yes
2	Bender [29]	2011	Canada	To characterize the purpose, use, and creators of Facebook groups related to breast cancer. Researchers extracted information on the administrator and purpose of the group, as well as the number of user-generated contributions among Facebook groups that were related to breast cancer, operated in English, and were publicly available	Facebook	Public	620	General characteristics (eg, group name, purpose, creator, and URL), and membership and user-generated content (eg, number of members, discussion posts, wall posts, photos, and videos)	Qualitative study	Content analysis	We found 620 breast cancer groups on Facebook containing a total of 1,090,397 members. The groups were created for fundraising (277/620, 44.7%), awareness (236, 38.1%), product or service promotion related to fundraising or awareness (61, 9%), or patient/caregiver support (46, 7%). The awareness groups as a whole contained by far the most members (n = 957,289). The majority of groups (532, 85.8%)…	Yes	IRB exemption	Exemption	N/A	No	Yes	Yes, tittle and photograph of the facebook group, and uers' account name	Direct quote	English	No	N/A	Journal of Medical Internet Research	Yes
3	Gajaria [30]	2011	Canada	To examine what youth think about having ADHD by collecting data in a naturalistic setting — a popular social networking site.	Facebook	Public	479	Posts	Qualitative study	Ethnography	The initial search yielded 25 groups with more than 100 members. The postings from these groups resulted in 479 individually coded items.The items were then grouped into four major themes: (1) the construction of group identity (dominant theme), (2) creating an online support group, (3) defining the outgroup, and (4) jokes about ADHD.	Yes	IRB exemption	Not mentioned	N/A	Yes	Yes	No	Direct quote	English	Yes	To protect youth who considered the vernerable population, all names were removed;and verbatim quotations were only included if both Google and Facebook searches failed to connect the quotation to the identity of the individual who posted the message.	Journal of Adolescent Health	Yes
4	DeGroot [31]	2012	United States	To explore how grieving individuals utilize Facebook memorial groups in order to make sense of the death of a loved one and reconnect with the deceased.	Facebook	Public	1668	Posts	Qualitative study	Grounded theory	The communication written to the deceased individuals appeared to serve two functions for those writing the messages: (1) Sensemaking; and (2) Continuing Bonds, or upholding relational continuity, with the deceased.	No	Not mentioned	Not mentioned	N/A	Yes	Yes	No	Direct quote	English	Yes	Pseudonyms are utilized, and identifiable information is removed from any examples.	Omega (Westport)	No
5	Donelle [32]	2012	Canada	To explore health based discussions on Twitter®, a 24-hour cross-section of tweets (N=2400) containing the word or hashtag ‘health’ were collected for analysis.	Twitter	Public	2400	Tweets	Qualitative study	Content analysis	Findings revealed predominant themes of health services, personal health practices, and education. Many of the tweeted messages reflected existing political and social issues publicized within the global mass media.	Yes	IRB exemption	Exemption	N/A	Yes	Yes	No	Direct quote	English	Yes	Twitter usernames and other personally identifiable hashtags were stripped from results presented in this article.	Online Journal of Issues in Nursing	No
6	Rui [33]	2013	United States	To examine the types of social support provided and sought by health organizations on Twitter	Twitter	Public	1500	Tweets	Qualitative study	Content analysis	Findings indicate that providing informational and emotional support, as well as seeking instrumental support, were the main types of social support exchanged by health organizations through Twitter.	No	Not mentioned	Not mentioned	N/A	Yes	Yes	No	Direct quote	English	Not mentioned	N/A	Cyberpsychology, Behavior, and Social Networking	No
7	Lyles [34]	2013	United States	We sought to know more about health behavior discussions on this site and to ascertain (a) if cancer screening content occurs on the Twitter platform, (b) if there is sufficient volume for meaningful analysis, and (c) the nature of the content	Twitter	Public	474	Tweets	Qualitative study	Content analysis	There were 203 Pap smear and 271 mammogram messages coded, over three fourths of which were from individual accounts. Overall, 22 % of Pap smear messages and 25 % of mammogram messages discussed personal experiences, including attending appointments, negative sentiment about the procedure, and results. Other messages from both individuals and organizations (8 % Pap smear, 18 % mammogram) promoted…	No	Not mentioned	Not mentioned	N/A	Yes	Yes	Yes, including photograph of the wall and links to posts and websites	Direct quote	Not specified	No	N/A	Journal of Cancer Education	No
8	Lee [35]	2014	United States	Our goal was to characterize the content of Twitter messages, specifically focusing on health professionals and their tweets relating to health	Twitter	Public	700	Tweets	Qualitative study	Content analysis	Health-related users are posting a wide range of content on Twitter. Among health-related tweets, 53.2% (184/346) contained a testable claim. Of health-related tweets by providers, 17.6% (61/346) were personal in nature; 61% (59/96) made testable statements. While organizations and businesses use Twitter to promote their services and products, patient advocates are using this tool to share their …	No	Not mentioned	Not mentioned	N/A	Yes	Yes	No	Direct quote	English	Yes	Username and identified link removed	Journal of Medical Internet Research	Yes
9	Ahlwardt [36]	2014	United States	The purpose of this study is to better understand toothache pain in the context of three other common pain types in overall experiences of pain intensity, actions taken for pain relief, and perceived causes and impacts, from the perspective of the pain sufferers who shared their experiences using Twitter	Twitter	Public	1204	Tweets	Qualitative study	Content analysis	These four primary categories and their subcategories were included in the analyses. A majority (72.5%) was coded with pain intensity as the only code, 25.7% was coded for pain intensity and one additional category, and the remaining 1.8% was coded for 2 or 3 categories in addition to pain intensity. Other most frequently coded categories were actions taken for pain , causes of pain (11.0%), and …	Yes	IRB exemption	Exemption	N/A	Yes	NO	No	Thematic aggregate analysis	English	Not mentioned	N/A	The Journal of the American Dental Association	No
10	Struik [37]	2014	Canada	The aim of this study was to characterize the content of posts on the Facebook page of Crush the Crave, an evidence-informed smoking cessation intervention directed toward young adults aged 19 to 29 years	Facebook	Public	399	Posts and comments	Qualitative study	Content analysis	We found that the original Crush the Crave Facebook posts served two main purposes: to support smoking cessation and to market Crush the Crave. Most of the original posts (86/121, 71.1%) conveyed support of smoking cessation through the following 7 subthemes: encouraging cessation, group stimulation, management of cravings, promoting social support, denormalizing smoking, providing health informa…	No	Not mentioned	Not require	N/A	Yes	Yes	Yes, photograph of the wall, and pictures of the original posts	Direct quote	English	No	N/A	Journal of Medical Internet Research	Yes
11	Abdel-Razig [38]	2021	United Arab Emirates	The primary aim of this study was to characterize the use of a physician WhatsApp (WhatsApp LLC) group chat during the early months of the COVID-19 pandemic	Whatapps	Privacy	6101	The content, dates, and times of posts	Qualitative study	Content analysis	There were 6101 posts during the study period, which reflected a 2.6-fold increase in platform use when compared with platform use in the year prior. A total of 8 themes and 9 subthemes were described. The top 3 uses of the platform were requests for information (posts: 2818/6101, 46.2%), member support and promotion (posts: 988/6101, 16.2%), and information sharing (posts: 896/6101, 14.7%). A su…	Yes	IRB exemption	Informed consent obtained	Group members were informed about this study via a WhatsApp message and were given the opportunity to have their posts excluded from analysis.	Yes	Yes	No	Direct quote	Not specified	Yes	Username and identify infromtion removed	JMIR FORMATIVE RESEARCH	Yes
12	Reddy [39]	2021	United States	This study intends to classify and analyze popular points of discussion and dermatologic trends on Reddit	Reddit	Public	300	Posts	Qualitative study	Content analysis	Results of an inductive analysis indicate discussions place an emphasis on communicating advice and improving general wellbeing, comprising 71% of measured posts. However, a large portion of this counsel lacks evidence and pseudoscientific recommendations are often accepted as factual. Additionally, 31% of entries were drawn from alternative social media sites.	Yes	Not require	Not mentioned	N/A	Yes	NO	No	Thematic aggregate analysis	English	Not mentioned	N/A	Cureus	No
13	van der Pijl [40]	2020	Netherlands	This study aimed (1) todetermine what types ofdisrespect and abuse were described in#genoeggezwe gen and (2) togain amore detailed understanding ofthese experiences	Facebook	Public	438	All pictures and contextual content of pictures	Qualitative study	Content analysis	438 #genoeggezwegen stories were included. Based on the typology ofmistreatment during childbirth, itwas found that situations ofineffective communication, loss ofautonomy and lack ofinformed consent and confidentiality were most often described. The inductive analysis revealed five major themes: ‘‘lack ofinformed consent”; ‘‘not being taken seriously and not being listened to”; ‘‘lack ofcompassi…	Yes	IRB exemption	Exemption	N/A	Yes	Yes	No	Direct quote	English	Yes	Any identifiable information in the textual content (such as names of persons, caregivers or hospitals) were removed	PLOS ONE	No
14	Rath [41]	2017	Australia	Our objective was to observe communication on a peer-to-peer Facebook group for content, accuracy of posts, and number of “likes” per post and to compare shared themes to current approved prescribing information and educational modules	Facebook	Privacy	458	Posts	Qualitative study	Content analysis	We reviewed 458 posts. Members contemplating receiving or currently receiving alemtuzumab primarily used Facebook for information gathering (54.6%), followed by seeking emotional support and sharing personal experiences (45.4%). Most shared experiences (83.6%) were positive. Themes for information were predominantly consistent with standard protocols. Complications discussed included infection (1…	Yes	IRB obtained	Informed consent obtained	The research group posted a statement on the group’s wall; because privacy settings allow members to block the HCP if they did not want to share their posts	Yes	Yes	No	Paraphrase	Not specified	Not mentioned	N/A	International Journal of MS Care	No
15	Bloom [42]	2019	United States	To explore caregivers’ writings about their experiences caring for adult individuals with cancer on a social media health communication website	CaringBridge	Privacy	392	Posts	Qualitative study	Content analysis	Major categories identified in caregivers’ online journals included patient health information, cancer awareness/advocacy, social support, caregiver burden, daily living, emotions (positive and negative), and spirituality.	Yes	IRB obtained	Not mentioned	N/A	Yes	Yes	No	Direct quote	English	Not mentioned	N/A	Oncology Nursing Forum	No
16	Grumme [43]	2016	United States	The purpose of this study is to explore the use of social media sites by transplant recipients as a potential source of support and healing and the usefulness of Internet postings as a source of rich qualitative data	An international transplant community Web site	Public	126	Posts	Qualitative study	Content analysis	Two major themes emerged from the data: sharing overwhelming gratitude and finding sanctuary. Sharing overwhelming gratitude was expressed in emotional postings about feelings and letters to donor families. Finding sanctuary described the recipients’ perception of the online community as a safe and nonjudgmental environment to discuss sensitive issues and feelings.	Yes	IRB exemption	Informed consent obtained	A letter of support was obtained from the site creator/administrator granting permission to use postings from the Web site for the study	Yes	Yes	No	Direct quote	English	Yes	All personal identifiers were removed prior to beginning analysis.	CIN: Computers, Informatics, Nursing	No
17	Haug [44]	2016	United States	The purpose of the present study is to examine public attitudes of health professionals on Twitter to better understand their perceptions of individuals who use opioids (e.g., stigma, compassion) and overdose, the role of naloxone, and potential training needs of first responders who administer naloxone	Twitter	Public	467	Original posts, comments, emojis, and screen names	Qualitative study	Grounded theory	Primary themes included burnout, education and training, information seeking, news updates, optimism, policy and economics, stigma, and treatment. The highest levels of burnout, fatigue, and stigma regarding naloxone and opioid overdose were among nurses, EMTs, other health care providers, and physicians. In contrast, individuals who self-identified as “naloxone-trained” had the highest optimism …	Yes	IRB obtained	Not mentioned	N/A	Yes	Yes	No	Paraphrase	English	Yes	1) That comments could be aggregated and viewed as a composite to preserve anonymity 2) Do not include any identifying information (i.e. age, ethnicity, gender, education, geolocation)	International Journal of Health Policy and Management	No
18	Oren [45]	2020	United States	To examine how and what information is communicated via social media during an infectious disease outbreak	Twitter	Public	744	Tweets	Qualitative study	Grounded theory	Tweets contained both general and hepatitis A–specific information related to the outbreak, restatements of policy and comments critical of government responses to the outbreak, information with the potential to shape risk perceptions, and expressions of concern regarding individuals experiencing homelessness and their role in spreading hepatitis A. We also identified misinformation and common ch…	Yes	Not require	Not require	N/A	No	Yes	Yes, usenames, hashtags and links	Direct quote	English	No	N/A	American Journal of Public Health	No
19	Parker [46]	2021	Australia	This study focuses on acute myeloid leukaemia, arare haematological malignancy and aims tocharacterise who posts acute myeloid leukaemia-related content and the type ofcontent created	Instagram	Public	100	The content of posts including both the photo and the accompanying text and hashtags	Qualitative study	Content analysis	The most frequent users inour sample were patients (66%), patient support networks (24%) and professional organisations (10%). Patients who were communicating their health update (31%) were the most frequently posted content and 25% of these posts described asymptom experience. Our findings demonstrate that patients and their support networks are frequenting Instagram and therefore may be able to…	Yes	IRB obtained	Exemption	N/A	Yes	Yes	No	Paraphrase	English	Yes	The quotes have been altered to encompass the overall sentiment of the quote	PLOS ONE	No
20	Kurko [47]	2015	Finland	To gain an understanding of how discussion forum participants value nicotine replacement therapy (NRT) in smoking cessation (SC)	STUMPPI	Public	24481	Posts	Qualitative study	Content analysis	Three major themes related to NRT in SC emerged from the discussions. These were as follows: (I) distrust and negative attitude towards NRT; (II) neutral acceptance of NRT as a useful SC method; and (III) trust on the crucial role of NRT and other SC medicines.	Yes	IRB obtained	Not require	N/A	Yes	No	No	Thematic aggregate analysis	Globle	Not mentioned	N/A	Health Expectations	No
21	Reuter [48]	2021	United States	The objective of this study is to conduct a content analysis of Twitter posts (in English) published by users in the United States between February 1, 2016, and October 31, 2018, to examine perspectives that potentially influence the treatment decision among patients with psoriasis	Twitter	Public	16963	Tweets	Qualitative study	Content analysis	We obtained 95,040 Twitter posts containing terms related to “psoriasis” from users in the United States published in English. After removing duplicates, retweets, and non-English tweets, we found that 75.51% (52,301/69,264) of the psoriasis-related posts were sent by commercial or bot-like accounts, while 16,963 posts were noncommercial and will be included in the analysis to assess the patient …	YES	IRB obtained	Not mentioned	N/A	Yes	Yes	No	Paraphrase	English	Yes	1) Paraphrased quotes to protect users’ privacy. 2) Identifiable nformation such as human subjexts' names and twitter handles were removed	JMIR Research Protocols	Yes
22	Mollema [49]	2015	Netherlands	Our aim was to compare the number of messages expressed on Twitter and other social media during the measles outbreak with the number of online news articles and the number of reported measles cases to answer the question if and when social media reflect public opinion patterns versus disease patterns	Twitter and other social media	Public	351	Online newspapers, advertisements, comments, information sites, status updates, podcasts, reviews/evaluation of products, social photo websites, social video websites, and wikis	Qualitative study	Thematic analysis, Sentiment analysis	There was a stronger correlation between the weekly number of social media messages and the weekly number of online news articles (P<.001 for both tweets and other social media messages) than between the weekly number of social media messages and the weekly number of reported measles cases (P=.003 and P=.048 for tweets and other social media messages, respectively), especially after the summer br…	No	Not mentioned	Not mentioned	N/A	Yes	Yes	No	Direct quote	Globle	Not mentioned	N/A	Journal of Medical Internet Research	Yes
23	O'Hagan [50]	2021	Australia	This study aimed to explore what people express relative to low back pain on social media platforms, using conventional content analysis	Twitter and Instagram	Public	768	Posts geo-targeted to Australia	Qualitative study	Content analysis	We analysed 768 posts containing 457 status broadcasts and 311 responses. Almost half (49%) of status broadcasts about low back pain seemed to seek validation. Expressing sympathy (31%) was the most common response to a status broadcast about low back pain. There were no public responses to 76% of status broadcasts about low back pain. Our analysis yielded two core themes, “hear my pain” and “I f…	Yes	IRB obtained	Not mentioned	N/A	Yes	Yes	No	Direct quote	English (geo-targeted to Australia)	Not mentioned	N/A	Musculoskeletal Science and Practice	No
24	Zhou [51]	2021	China	the aim of the present study was to examine how social media describe HPV vaccination, and in particular how they discuss or distinguish 2v, 4 v and 9vHPV vaccines	Sina Weibo	Public	1164	Hot Weibo posts included the name of the creator, the post date, the post content, the number of retweets, the number of likes and the number of comments	Qualitative study	Content analysis	There are very few posts with great influence on Weibo about HPV vaccines among 9 years and much of them are created by “lay people.” HPV-related topics lacked persistent popularity, comprised highly repetitive content and the spread of information was geographically diverse. There were significant differences in the media descriptions of different kinds of HPV vaccines. Price was mentioned more …	No	Not mentioned	Not mentioned	N/A	Yes	Yes	No	Verbatim translated quotes	Chinese	Not mentioned	N/A	Human Vaccines & Immunotherapeutics	Yes
25	Golder [52]	2021	United Kingdom	The aim of this study was to explore the public perceptions of anti-diabetic drugs through the analysis of health-related tweets mentioning such medications	Twitter	Public	1664	Tweets	Qualitative study	Content analysis	We identified 1664 health-related tweets on 33 anti-diabetic drugs. A quarter (415/1664) of the tweets were confirmed to have been from people with diabetes, 17.9% (298/1664) from people posting about someone else, and 2.7% (45/1664) from health care professionals. However, therole of the tweeter was unidentifiable in two-thirds of the tweets. We identified 13 themes, with the health consequences…	Yes	IRB exemption	Not require	N/A	Yes	Yes	No	Paraphrase	English	Yes	Undertook a descriptive approach through paraphrasing tweets and by only directly quoting commonly used terms	JMIR DIABETES	Yes
26	Mercier [53]	2020	United States	To explore the shared experiences of miscarriage using a qualitative analysis of social media posts on Instagram	Instagram	Public	200	Posts, associated hashtags, images, and emoji	Qualitative study	Content analysis	Themes included medical and physical experiences of miscarriage, social experiences of miscarriage, the emotional spectrum of experiencing a miscarriage, family identity and the effects of miscarriage, and mechanisms of processing and coping through a miscarriage.	Yes	IRB obtained	Not require	N/A	Yes	Yes	No	Direct quote	English	Yes	1) Usename removed; 2) Deidentify posts to protect the privacy	Obstetrics & Gynecology	No
27	Alghamdi [54]	2020	Saudi Arabia	The aim of this study was to assess the types of conversations and misconceptions that were shared on Twitter regarding chemotherapy as a treatment for cancer among the Arabic-speaking populations	Twitter	Public	29904	Tweets, number of follower	Qualitative study	Content analysis	The majority of the tweets were posted by general users (25,774/29,904, 86.2%), followed by the relatives and friends of patients with cancer (1913/29,904, 6.4%). The tweets were classified into 9 themes; prayers and wishes for the well-being of patients undergoing chemotherapy was the most common theme (20,288/29,904, 67.8%), followed by misconceptions about chemotherapy (2084/29,904, 7.0%). The…	No	Not mentioned	Not mentioned	N/A	Yes	Yes	No	Verbatim translated quotes	Arabic	Not mentioned	N/A	Journal of Medical Internet Research	Yes
28	Golder [55]	2020	United Kingdom	To identify health-related discussion in Twitter posts mentioning a statin and analyze the content within these posts	Twitter	Public	11852	Tweets	Qualitative study	Grounded theory	Of the 11 852 Twitter posts about statins, 5201 (43.9%) were health related. The most frequent posts provided resource information, such as a link to a journal article (1824 of 5201 [35.1%]). The second most frequent type of health-related posts included personal beliefs or attitudes toward statins (1097 of 5201 [21.1%]). Personal experiences of adverse events (353 of 5201 [6.8%]), discussions ab…	Yes	IRB exemption	Exemption	N/A	Yes	Yes	No	Paraphrase	English	Yes	N/A	JAMA Network Open	Yes
29	Stekelenburg [56]	2020	Australia	This pilot study was undertaken to identify themes, topics, and pictures that Twitter users associated with the experience of sunburn, and to assess whether the tweets can be categorised into coherent themes, with assessment of the proportion that relay positive or negative valences	Twitter	Public	200	Tweets and users demographic user information through URL	Qualitative study	Content analysis	Tweets in this study were categorised into 10 distinct themes, three of which were cognitive (fact based) and seven affective (emotional), while one was miscellaneous. Results reveal that tweets about sunburn overwhelmingly contained affective as opposed to cognitive components. In addition, the sentiments contained in the affective tweets were frequently positively (68.9%) rather than negatively…	Yes	IRB obtained	Not mentioned	N/A	Yes	Yes	No	Paraphrase	English	Yes	1) Tweets were slightly rephrased and mentions 2) Hashtags were removed from quotes to ensure participant confidentiality.	Dermatology	Yes
30	Meeking [57]	2020	United Kingdom	The aims of this research were to better understand the role of social media in this context and establish what can be learnt about the experience of undergoing radiotherapy from a novel digital data source	Twitter	Public	442	Tweets	Qualitative study	Thematic analysis	Six themes were developed. Three core themes represented the radiotherapy pathway; pre- during- and post-treatment. Underlying themes were emotional and informational support, impact on loved ones and giving thanks.	Yes	IRB obtained	Not require	N/A	Yes	Yes	No	Paraphrase	English	Yes	1) All identifiable information was removed 2) Subtle paraphrasing was used to respect the privacy	Radiography	No
31	Shah [58]	2020	United Kingdom	To enhance understanding of the bodily and lifestyle effects of ageing with cerebral palsy (CP) for women, with a particular focus on experiences with sexual and reproductive healthcare (SRH) services in the UK and North America	Facebook	Privacy	140	Posts	Qualitative study	Thematic analysis, digital ethnographies	The breadth of experiences in relation to the effects of ageing and access to reproductive and sexual healthcare for women with CP can be divided into three themes: (1) bodily effects of ageing; (2) lifestyle effects of ageing; (3) experiences of reproductive and sexual healthcare.	Yes	IRB obtained	Informed consent obtained	Forty-five members consented to include their posts in the study via a consent letter, sent to them individually via Facebook Messenger	Yes	Yes	No	Direct quote	English	Not mentioned	N/A	BMJ open	No
32	Pretorius [59]	2020	United States	This study aims to describe and analyze conversations among mothers engaged in discussions about SIDS on a Facebook mother’s group	Facebook	Public	932	Posts and replies	Qualitative study	Content analysis	The theme of social support emerged, specifically informational and emotional support. A variety of informational sources for SIDS and safe sleep were identified, as was a continuum of infant sleep practices (ranging from unsafe to safe sleep per the American Academy of Pediatrics standards). There was widespread discussion regarding infant sleep products and monitoring devices. Embedded within c…	Yes	IRB exemption	Exemption	N/A	Yes	Yes	No	Direct quote	Not specified	Yes	1) Only the initials of the participant; 2) Personaland identifying information were removed to maintain confidentiality.	Journal of Medical Internet Research	Yes
33	Karmegam [60]	2020	India	This study aims at performing an exploratory study on Twitter to understand the information shared among the community regarding the COVID-19 outbreak	Twitter	Public	1219	Tweets, favourite count and retweet count	Qualitative study	Content analysis	Based on the content of the tweets, five themes were evolved: (1) general information; (2) health information; (3) expressions; (4) humour and (5) others. 57.42% of messages are general information followed by expressive tweets (24.12%). Humorous messages were liked the most, whereas health information tweets were retweeted the maximum. Fear was the predominant emotion expressed in the messages.	No	Not mentioned	Not mentioned	N/A	Yes	Yes	No	Direct quote	English	Not mentioned	N/A	BMJ Health & Care Informatics	No
34	Hairston [61]	2019	United States	To identify parental perspectives about tonsillectomy in children that may not be apparent in a routine clinical encounter	Twitter	Public	782	Tweets	Qualitative study	Grounded theory	Tweets were categorized under 2 overarching themes: procedural concerns and attitudes or experiences. Common tweets under procedural concerns mentioned surgical indication for tonsillectomy, and recoveryincluding child’s attitude, and parental experience. Common tweets regarding attitudes or experiences included the tenor of overall care (225 tweets and fears or apprehensions.	Yes	IRB obtained	Exemption	N/A	Yes	Yes	No	Direct quote	English	No	N/A	JAMA Otolaryngology–Head & Neck Surgery	Yes
35	Årsand [62]	2019	Norway	We extracted and analyzed posts from three Norwegian Facebook groups representing patients, patients’ organization, and health care personnel. Qualitative content analysis was done to find the distribution of main categories, followed by a thematic analysis of subcategories that were posted and discussed	Facebook	Public & Privacy	300	Tweet content, and the number of likes, shares, external links and pictures	Qualitative study	Content analysis	The patient organization’s posts are the most equally distributed over the four main identified categories: scientific content, health care services, self-management, and diabetes awareness. The closed patient group’s posts were dominated by self-management; the open diabetes nurses’ group was dominated by diabetes awareness. The three social media groups differed substantially in what and how th…	Yes	IRB exemption	Informed consent obtained	Before gathering data from the three Facebook groups, asked and got consent from all groups’ administrators/ moderators, including presenting a text describing the study so that groups’ members could have their postings excluded from the study.	Yes	Yes	No	Verbatim translated quotes	Norwegian	Not mentioned	N/A	Journal of Diabetes Science and Technology	No
36	Jiang [63]	2019	China	Social media users’ posts relevant to organ donation on Weibo were randomly extracted and aimed to analyze media posts regarding organ donation on Weibo, a social media platform, and to identify the media themes that are most advantageous in promoting public awareness and attitudes concerning organ donation	Sina Weibo	Public	1507	Posts, rePosts and comments	Qualitative study	Content analysis	Overall, 5 major themes were identified from the media posts, among which “organ donation behaviors” constituted the highest proportion (58/141, 41.13%). However, themes of “statistical descriptions of organ donation” and “meaningfulness of donation” were the most influential in promoting awareness on organ donation: approximately 3 of 10 commenters for the former theme and 2 of 10 commenters for…	No	Not mentioned	Not mentioned	N/A	Yes	Yes	No	Paraphrase	Chinese	Not mentioned	N/A	Journal of Medical Internet Research	Yes
37	Oser [64]	2019	United States	This study aimed to broaden the understanding of barriers and facilitators to exercise among adults with T1D by exploring social media—specifically T1Dthemed blogs—in addition to more traditional interviews and journals	Blog	Public	794	Blogs and comments	Qualitative study	Content analysis	Three metathemes were identified: (1) exercise with T1D requires significant planning, (2) hypoglycemia often interrupts or causes alteration to exercise, and (3) “ordinary” activities can cause greater insulin sensitivity and hypoglycemia, much like planned exercise, but are often unrecognized as exercise. Unique themes found only in the blogs, only in interviews, or only in journals are also re…	Yes	IRB obtained	Informed consent obtained	Informed consent was obtained from all participants prior to participation.Blog authors were contacted via email, and each provided permission to retrospectively analyze the posts and comments on their blogs.	Yes	Yes	No	Direct quote	English	Not mentioned	N/A	Journal of Diabetes Science and Technology	No
38	Sutton [65]	2018	United States	The aim of this project was to describe and evaluate the levels of lung cancer communication across the cancer prevention and control continuum for content posted to Twitter during a 10-day period (September 30 to October 9) in 2016	Twitter	Public	3000	Message content, structural message features (eg, hashtags, hyperlinks, replies, media, mentions)	Qualitative study	Content analysis	Across the universe of lung cancer tweets, the majority of tweets focused on treatment and the use of pharmaceutical and research interventions, followed by awareness and prevention and risk topics. Among all lung cancer tweets, messages were most consistently tweeted by individual users, and personal behavioral mobilizing cues to action were rare.	Yes	IRB obtained	Not mentioned	N/A	No	Yes	Yes, usernames, links and hashtag like # were included	Direct quote	English	No	N/A	Journal of the American College of Radiology	No
39	Thomas J [66]	2018	United States	This study aimed to understand professionals’ and patients’ thoughts regarding brachytherapy on Twitter	Twitter	Public	422	Tweets, the use of emojis, links	Qualitative study	Content analysis	One hundred sixty-two patient tweets and 260 professional tweets were obtained from January 2012 to May 2017. On average, 2.5 patient tweets were shared monthly compared to 69 for providers. Among tweets by patients and professionals, 57% vs. 12% expressed positive sentiment, 21% vs. 3% negative sentiment, and 22% vs. 85% neutral sentiment, respectively. The most common patient and professional c…	Yes	Not require	Not mentioned	N/A	Yes	Yes	Yes, links and hashtag like # were included	Direct quote	English	No	N/A	Brachytherapy	No
40	Kelly-Hedrick [67]	2018	Canada	The purpose of this study was to (1) describe the content of highly viewed videos on YouTube related to infertility and (2) identify video characteristics that relate to viewer preference.	YouTube video	Public	59	Top-viewed vedios, views, likes, and comments, tone, purpose(s) of video, whether the video has live people, source of video	Qualitative study	Content analysis	A total of 59 videos, with a median of 156,103 views, met the inclusion criteria and were categorized into 35 personal videos (35/59, 59%) and 24 informational-educational videos (24/59, 41%). Personal videos did not differ significantly from informational-educational videos on number of views, dislikes, subscriptions driven, or shares. However, personal videos had significantly more likes and co…	Yes	IRB exemption	Not mentioned	N/A	Yes	Yes	No	Vedio transcripts	English	Not mentioned	N/A	Journal of Medical Internet Research	Yes
41	Gage-Bouchard [68]	2017	United States	We expand upon previous research by examining how cancer caregivers use personal Facebook pages for cancer-related communication	Facebook	Public	13822	Posts and comments	Qualitative study	Content analysis	Six themes emerged: (1) documenting the cancer journey, (2) sharing emotional strain associated with caregiving, (3) promoting awareness and advocacy about pediatric cancer, (4) fundraising, (5) mobilizing support, and (6) expressing gratitude for support.	Yes	not require	Exemption	N/A	Yes	Yes	No	Direct quote	English	Not mentioned	N/A	Cancer Nursing	No
42	Rael [69]	2021	United States	To understanding donor perception of the blood donation experience, YouTube vedio content was analysised to explore donor experiences and barriers and facilitators to whole blood donation	YouTube video	Public	136	Noncommercial and commercial video transcripts	Qualitative study	Content analysis	Barriers to whole blood donation include having prior negative experiences with donation and donation-related fear. Facilitators included altruism, having a personal connection to donation, donation center incentives, and positive experiences with blood center staff.	No	Not mentioned	Not mentioned	N/A	Yes	Yes	No	Vedio transcripts	English	Not mentioned	N/A	Transfusion	No
43	Fisher [70]	2020	Israel	By evaluating the post’s themes from a Facebook support group for Hidradenitis Suppurativa (HS) patients, we aim to contribute a deeper understanding of HS patients’ needs and possible ways of engaging them	Facebook	Privacy	9230	Posts and comments	Qualitative study	Content analysis	Content analysis was performed, categorizing all posts into 20 topics, assembled into 5 main themes. The most popular theme among all posts was requests for treatment information. The most commented on theme was posts with emotional text, particularly pessimistic ones. Annual activity was analyzed by month, and peaks were found in some months. This article demonstrates that online social networks…	No	Not mentioned	Not mentioned	N/A	Yes	Yes	No	Verbatim translated quotes	Hebrew	Not mentioned	N/A	Archives of Dermatological Research	No
44	Abdoli [71]	2020	United States	The purpose of the study was to analyse self-descriptions of diabetes burnout in individuals with Type 1 diabetes via YouTube videos	YouTube video	Public	32	YouTube videos, including tittle, description and context	Qualitative study	Content analysis	The four major themes associated with diabetes burnout were: (i) feeling mentally drained and physically tired of dealing with self-care; (ii) experiencing a detachment from self, diabetes care and support system; (iii) being powerless and paralysed to ‘climb out’ of diabetes burnout; and (iv) contributing potential factors to diabetes burnout.	Yes	IRB obtained	Informed consent obtained	The YouTube video creators were notified that their videos would be part of the study via email or by posting a comment to the video, if no email address was provided.	Yes	Yes	No	Vedio transcripts	English	Not mentioned	N/A	DIABETIC Medicine	No
45	Myneni [72]	2020	United States	Our objective is to identify key communications and study their prevalence in online social interactions	The American Diabetes Association Online community	Privacy	80481	Messagess	Qualitative study	Content analysis	Qualitative analysis revealed that “social support” was the most prevalent theme (84.9%), followed by “readiness to change” (18.8%), “teachable moments” (14.7%), “pharmacotherapy” (13.7%), and “progress” (13.3%). The support vector machine classifier resulted in reasonable accuracy with a recall of 0.76 and precision 0.78 and allowed us to extend our thematic codes to the entire data set.	Yes	IRB exemption	Not mentioned	N/A	Yes	Yes	No	Direct quote	English	Not mentioned	N/A	JMIR MEDICAL INFORMATICS	Yes
46	Charlie [73]	2017	United States	The purpose of this project is to identify questions and concerns patients have regarding breast cancer screening mammography to establish priorities in patient education and health care communication	Quora	Public	172	Posts, user frmgraphics including geographic location, profession and number of responses posted by the respondent	Qualitative study	Content analysis	Overall, 197,620 views of mammography-related questions were identified, focused on 51 questions and 172 responses (51 of 172 [29.7%] by medical professionals [n ¼ 25]; 121 of 172 [70.3%] by nonmedical professionals [n ¼ 121]). Mammographic efficacy (16 of 51 [31.4%]) and screening guidelines (10 of 51 [19.6%]) were the most frequently queried topics. Overall, the majority of respondents were sup…	Yes	Not require	Not require	N/A	Yes	No	No	Thematic aggregate analysis	English	Not mentioned	N/A	Journal of the American College of Radiology	No
47	Watts [74]	2018	Australia	The aim of this qualitative study was to analyze the content of posts on Twitter in order to gain an in-depth understanding of patients’ thoughts and experiences surrounding orthognathic surgical treatment	Twitter	Public	689	Tweets	Qualitative study	Content Analysis	A total of 689 posts were analyzed; the 3 main themes identified in relation to orthognathic surgery were preoperative engagement, postoperative difficulties, and posttreatment satisfaction. Twelve subthemes were also identified, expressing issues such as anticipation or apprehension of the surgical procedure, postoperative pain and edema, dietary restrictions and weight loss, paresthesia, depres…	No	Not mentioned	Not mentioned	N/A	Yes	Yes	No	Paraphrase	English	Yes	1) Where explicit language is quoted we replaced some letters with “**” to retain the meaning 2) When fully capitalized words were included, capitals were removed 3) Emoticons or emojis and Photographs that are sometimes included in posts to illustrate facial expressions were removed from quotes.	medical principles and practice	No
48	Pai [75]	2018	India	The objective of the study is to perform sentiment analysis using the Twitter data which measures the perception and use of various mobile health applications among the citizens.	Twitter	Public	1000	Tweets	Qualitative study	Sentiment analysis	Except for cancer app there exists a positive polarity towards the fitness, diabetes, and meditation apps among the users. Following a system thinking approach for our results, this paper also explains the causal relationships between the accessibility and acceptability of mobile health applications which helps the healthcare facility and the application developers in understanding and analyzing …	No	Not mentioned	Not mentioned	N/A	Yes	Yes	No	Paraphrase	Not specified	Not mentioned	N/A	International Journal of Medical Informatics	No
49	Cheng [76]	2018	United States	To utilize Twitter, a social media website, to examine the content and location of tweets containing the keyword “dementia” to better understand the reasons why individuals discuss dementia	Twitter	Public	398	Time, location, username, and tweet body text including hashtags, links, and emojis.	Qualitative study	Content analysis	A total of 398 tweets were written by 359 different screen names from 28 different countries. The largest number of Twitter users were from the United States and the United Kingdom. Within the United States, the largest number of users were from California and Texas. The majority (281/398, 70.6%) of Twitter users were categorized into the “general public” category. Content analysis of tweets from…	No	Not mentioned	Not mentioned	N/A	Yes	No	No	Thematic aggregate analysis	Globle	Not mentioned	N/A	JMIR AGING	Yes
50	Bridges [77]	2018	Australia	Online ethnography tool place in the Astrualian Breastfeeding Association's (ABA) facebook to explore experiences and perceptions of breastfeeding mothers in a range of contexts and their support needs	Facebook	Privacy	2998	Posts, comments and images	Qualitative study	Ethnography	The data were collected on a total of 778 wall posts with a total of 2,998 comments posted into the initial wall posts. Analysis revealed that 165 (21%) of these wall posts were queries and 72 (44%) of the queries were specific breastfeeding questions. Twelve breastfeeding topic areas were identified, and the top three topic areas were further analysed for not only their content but the nature of…	Yes	IRB obtained	Informed consent obtained	Consent was provided by each group administrator to access the Facebook group and information was posted; and information was posted and pinned at the top of each of the Facebook groups informing members of the study.	Yes	Yes	No	Direct quote	English	Not mentioned	N/A	International Breastfeeding Journal	Yes
51	Anderson [78]	2016	United States	The present study used blogs written by caregivers of persons with dementia to explore how these individuals leveraged this medium as part of the caregiving experience	Blog	Public	2345	Blogs	Qualitative study	Thematic analysis	Four themes emerged from the narratives: social support through communication and engagement, information gathering and seeking, reminiscing and legacy building, and altruism.	Yes	IRB obtained	Informed consent obtained	If the bloggers provided a contact email, an email was sent to inform the person of the study. If no email address was provided, the information from the email was posted as a comment on the blog.	Yes	Yes	No	Direct quote	English	Yes	Any personal identifiers were stripped before analysis	Journal of Family Nursing	No
52	Kearney [79]	2019	United States	To characterize public Instagram posts about the HPV vaccine and quantify the impact of sentiment and context on engagement via likes	Instagram	Public	360	Categorize aspects of a relevant post’s image, caption text, and user	Qualitative study	Content analysis	A higher proportion of posts were pro-vaccine (55.8%) than antivaccine (42.2%). Pro-HPV vaccination posts were liked significantly less than anti-vaccination posts (24 vs. 86 likes; p < .001). More posts contained actionable information/resources (63.9%) than personal narrative elements (36.1%). Less than one in three posts (30.0%) came from health-related sources.	No	Not mentioned	Not mentioned	N/A	Yes	No	Yes, photos	Thematic aggregate analysis	English	No	N/A	Health Education & Behavior	No
53	Davies [80]	2022	United States	This study aims to assess whether Twitter can provide useful insights into how youth perceive menstruation	Twitter	Public	71443	Tweets and images	Qualitative study	Grounded theory	Three themes emerged, including menstrual health, menstrual stigma, and menstrual positivity. Tweets related to menstrual health included physical complications, sexual/reproductive health, health education, and LGBTQ health. Tweets that addressed menstrual stigma included inconvenience/limitations, shame/stereotypes, religion/alternate perceptions, access/affordability, and self-depreciation/har…	Yes	IRB exemption	Not mentioned	N/A	Yes	Yes	Yes, photos	Direct quote	English	No	N/A	Journal of Adolescent Health	Yes
54	Van Diepen [81]	2022	Singapore	This study aimed to explore tweets mentioning LGBTQ+ (centred) health care	Twitter	Public	659	Tweets, emojis	Qualitative study	Content analysis	The results showed an excess of political tweets involving LGBTQ+ health care. Many tweets included general statements on the need for LGBTQ+ health care. The few tweets on personal experiences in LGBTQ+ health care showed the overwhelming need for quality care that has been made difficult by political developments.	No	Not mentioned	Not mentioned	N/A	Yes	Yes	No	Verbatim translated quotes	English and Spanish	Yes	1) Replacing all usernames and in‐text references with hashtags; 2) Do not connect the tweet to a specific profile.	The Gerontologist	No
55	Pleasure [82]	2022	United States	We examined how some individuals experienced and responded to barriers to accessing contraceptive care by conducting a content analysis of relevant Reddit posts	Reddit	Public	2666	Post text and associated publicly available metadata	Qualitative study	Content analysis	We explored three main themes: barriers to accessing general healthcare during the early pandemic, problems and concerns specific to contraceptive use, and attempts to navigate the obstacles to contraceptive care or use-related concerns.	Yes	IRB exemption	Not require	N/A	Yes	Yes	No	Paraphrase	English	Yes	Username removed; using paraphrasing approach to change some wording to de-identify quoted posts	Journal of Health Communication	No
56	Du [83]	2022	United States	This study aims to: 1) understand the experiences and challenges of individuals living with CKD, and 2) explore how online communities may help CKD patients in improving CKD self-management	The National Kidney Foundation’s online community	Public	20436	Posts	Qualitative study	Thematic analysis	The analysis identified seven themes: 1) Dynamics of CKD status, 2) CKD comorbidities, 3) Managing CKD and symptoms, 4) Life participation and outlook; 5) Navigating healthcare and clinical needs, 6) Medical tests and results; and 7) Support on the forum.	Yes	IRB exemption	Exemption	N/A	Yes	Yes	No	Paraphrase	English	Yes	1) All the demographic information could not be identified 2) Ellipsis or “xx” to replace some statements, phrases or numbers in all cited quotes to protect uses privacy	BMC Nephrology	No
57	Sadek Attalla [84]	2022	United Kingdom	To explore experiences of exercise and linked unmet needs in adults with asthma	A UK asthma online community	Public	143	Posts, usernames, sex, age, asthma treatment, and asthma severity within Posts	Qualitative study	Thematic analysis	A total of 143 relevant posts were analysed. Ninety-two participants were identified through posts (11 male, 33 female, 48 sex not stated, aged 26–73 years). Emerging themes included the following: fear of experiencing asthma symptoms during exercise; lack of information about how to deal with symptoms; external barriers; emotional response; and involvement of healthcare providers. Environmental …	Yes	IRB exemption	Not mentioned	N/A	Yes	Yes	No	Paraphrase	English	Yes	Summative descriptions of quotes to instead of direct quote	BJGP Open	No
58	Bartmess [85]	2022	United States	Thus, the aim of this qualitative descriptive study was to understand the concerns related to the care of people living with dementia during the initial stages of the COVID-19 pandemic by identifying and analyzing tweets about dementia	Twitter	Public	6938	Contents of the tweet and the date and time of posting	Qualitative study	Thematic analysis	Five themes were identified: continuing care, finding support, preventing spread of COVID-19, maintaining human rights, and the impact of the pandemic on the daily lives of people living with dementia.People living with dementia and their families faced unique challenges related to caregiving, maintaining social connectedness while trying to follow public health guidelines, and navigating the con…	Yes	IRB exemption	Not require	N/A	Yes	Yes	No	Paraphrase	English	Yes	Paraphrase quotations to reduce the likelihood of users being identified via search engines	Dementia (London, England)	No
59	Brewer [86]	2022	United Kingdom	The present study investigates the personal experiences of those with anxiety, depression, and obsessive-compulsive disorder during COVID-19	Reddit	Public	130	Posts, username, link to the post, type of distress (anxiety, depression, obsessive-compulsive disorder), age, sex, and country of origin of the Posts (wherever this was possible)	Qualitative study	Thematic analysis	We identified a number of similar discussion forum themes (e.g., COVID-19 intensifying symptoms and a lack of social support), as well as themes that were unique to each forum type (e.g., hyperawareness and positive experiences during the pandemic).	Yes	Not require	Not mentioned	N/A	Yes	Yes	No	Paraphrase	Not specified	Yes	1) Usernames and names of the subreddits removed; 2) Slightly altered the wording of the quotes in this report 3) Entering each quote into both Google (the most widely used search engine) and Reddit (the discussion forum platform used to obtain posts), and this did not lead to the original posts.	Illness, Crisis & Loss	No
60	Castillo [87]	2022	Canada	Our main goal was to examine how online discussions and public perceptions about LTC practices have been impacted by the COVID-19 pandemic	Twitter	Public	3415	Tweets, hashtags or keywords	Qualitative study	Content analysis	We found that a much greater number of Twitter posts about LTC was shared during the COVID-19 period than in the year prior. Multiple themes emerged from the data including highlighting concerns about LTC, providing information about LTC, and interventions and ideas for improving LTC conditions. The proportion of posts linked to several of these themes changed as a function of the pandemic. Unsur…	No	Not mentioned	Not mentioned	N/A	Yes	Yes	Yes, hashtags and links	Direct quote	English	Yes	Personal information (e.g., user's name or names identified in the tweet) that could negatively affect users were removed	Journal of Aging Studies	No
61	Colaceci [88]	2022	Italy	The purpose of this study was to describe the impact of the pandemic on new and expectant parents in both Italy and Spain	Facebook, the websites of Rinascere al Naturale and El Parto es Nuestro in Italian and Spanish	Public	236	Posts	Qualitative study	Thematic analysis	Three main themes were identified: (1) care; (2) overcoming difficulties and problem-solving strategies; and (3) legislation and anti-COVID-19 measures. The main issues for parents were the limited access of partners to antenatal care services and mother–newborn separation. Due to restrictive measures, many parents adopted different coping skills. Some hospitals were able to maintain high standar…	Yes	Not require	Not require	N/A	Yes	Yes	No	Verbatim translated quotes	Italian and Spanish	Yes	1) Select the text not containing persional information 2) Use tha symbol "(…)" to omti unnecessary information or information reporting personal data	Journal of Aging Studies	No
62	Tripathi [89]	2022	United States	Our primary aims were to determine the type of Reddit user posting, classify the specific brain tumors that were the subject of the posts, and examine the content of the original posts	Reddit	Public	100	Posts, tittle, text, images, usernames, and content	Qualitative study	Content analysis	The qualitative content analysis revealed how Reddit users primarily used the forum as a method to understand and process the emotions surrounding a brain tumor diagnosis. Three major topic areas from content analysis emerged as prominent themes, including (1) harnessing hope, (2) moving through the grief process, and (3) expressing gratitude toward other Reddit users. Most of the authors of the …	Yes	IRB obtained	Not require	N/A	Yes	Yes	No	Direct quote	Not specified	Yes	Removing usernames prior to importing the data into the software used for data analysis.	JMIR CANCER	Yes
63	Jina-Pettersen [90]	2022	Netherlands	This study aimed to expand upon such research, by obtaining service user perspectives on how inpatient psychiatric hospitalization may constitute an experience of trauma	Reddit	Public	262	Posts and comments	Qualitative study	Thematic analysis	Reflexive thematic analysis of the data led to the development of 3 themes: neglect and abuse, coercion and obedience, as well as dehumanization and fear. Overall, hospitalization was found to induce significant fear, which eventually acted as a deterrent to seeking future mental healthcare services. Many traumatic occurrences were found to arise from care providers’ behaviors.	Yes	Not require	Not require	N/A	Yes	Yes	No	Direct quote	Not specified	Yes	Remove usernames; no identifying information is found on any selected quotation	Journal of Patient Experience	No
64	Rossi [91]	2023	United States	To identify populations of authors who post about cochlear implants (CIs) on Instagram and TikTok, to illustrate the content of these posts, and to elucidate factors that might help surgeons better educate CI patients	Instagram and TikTok	Public	1942	Posts content including topics of Posts, authorship, timeframe of Posts, depiction of CIs, and popularity.	Qualitative study	Content analysis	Of 1,942 posts included in the final analysis, 1,400 were found on Instagram and 542 on TikTok. Authors were mostly patients (n = 771, 39.7%), companies (n = 568, 29.2%), and patients’ family members (n = 482, 24.8%). Only 21 posts were made by physicians (1.1%). Out of 379 total educational posts examined, patients themselves were the most common authors (n = 219, 57.8%) followed by patients’ fa…	Yes	IRB exemption	Not mentioned	N/A	Yes	No	No	Thematic aggregate analysis	English	Not mentioned	N/A	Otology & Neurotology	No
65	Singh [92]	2022	Australia	This study aimed to explore health professionals’ perspectives of the role of palliative care during the COVID-19 pandemic by analyzing their views and experiences expressed in articles and blogs located via Twitter	Twitter	Public	33	Online articles and blogs	Qualitative study	Content analysis	The health professionals whose viewpoints were analyzed were from Europe, North America, Oceania and Asia. The themes derived from content analysis were (a) the recognized value of palliative care during the pandemic, (b) positioning palliative care as every health professional’s responsibility and (c) specialist palliative care supporting and guiding health professionals	Yes	IRB obtained	Not require	N/A	Yes	Yes	No	Direct quote	Not specified	Not mentioned	N/A	The American Journal of Hospice & Palliative Care	No
66	Koly [93]	2022	Bangladesh	Our study objective was to explore the pattern of mental healthcare-seeking behavior among women in Bangladesh through social media content analysis of the anonymous posts shared on the WSIF platform	Facebook	Public	1006	Anonymous posts	Qualitative study	Thematic analysis	The 1006 posts generated four themes and nine sub-themes. All the women mentioned mental health symptoms (n = 1006; 100%). Most also mentioned reasons for seeking mental healthcare (n = 818; 81.31%), healthcare-seeking behavior (n = 667; 66.30%), and barriers to seeking mental healthcare (n = 552; 54.87%). The majority of women described symptoms of stress, depression, and anxiety-like symptoms, …	Yes	IRB obtained	Informed consent obtained	Not mentioned the methods of obtaining informed consent	Yes	Yes	No	Verbatim translated quotes	Bengali	Not mentioned	N/A	BMC Psychiatry	Yes
67	Belcher [94]	2023	United States	To qualitatively analyze the aspects of libido/sexual desire frequently discussed by Reddit users and compare them with the current understanding of female sexual well-being and sexual desire disorders	Reddit	Privacy	2900	Posts	Qualitative study	Grounded theory	Posters were primarily heterosexual women in their 20s and 30s. The code categories with the highest frequency were relationships (22.7%, n = 272), libido (22.2%, n = 210), psychological (20.2%, n = 191), medications (7.29%, n = 69), and intimacy (6.0%, n = 57). Users frequently described a decrease in libido secondary to medications, particularly antidepressants and hormonal birth control. Many …	Yes	IRB exemption	Not mentioned	N/A	Yes	Yes	No	Direct quote	English	Not mentioned	N/A	The Journal of Sexual Medicine	No
68	Culp [95]	2022	United States	To identify communication behaviors, discourses, perceptions, and stigma about perinatal alcohol use from user-generated Twitter content	Twitter	Public	500	Tweets	Qualitative study	Thematic analysis amd content analysis	Qualitative methods from content analysis revealed underlying patterns among inter-user engagements, outlining individual, interpersonal and population-level stigmas about perinatal alcohol use and negative sentiment towards drinking mothers.	Yes	IRB exemption	Not require	N/A	Yes	Yes	Yes, emojis and hashtags	Direct quote	English	No	N/A	Healthcare	No
69	Ferrey [96]	2022	United Kingdom	This research explored the public's opinion of diabulimia as a condition as presented in a television documentary	YouTube video	Public	1264	Comments	Qualitative study	Thematic analysis	Of 1424 original comments, 1264 were eligible and uploaded into NVivo 12. The commenters were people with T1D, family and friends, health care professionals, and the wider public who collectively had questions, personal stories and/or opinions. Three main themes were discerned: lack of awareness of diabulimia as a condition; the importance of support; diabulimia as a psychiatric condition in the …	Yes	IRB obtained	Not mentioned	N/A	Yes	Yes	No	Direct quote	English	Not mentioned	N/A	Diabetic Medicine	No
70	Watt [97]	2022	Canada	We sought to characterise expressions of anxiety among chat users and nurse responses to anxiety	SmartSexResource.com(a sexual health website)	Public	322	Chat transcripts	Qualitative study	Thematic analysis	Among chat users, we identified: worry, anxiety, and emotional distress, particularly regarding HIV transmission risk, testing, and symptoms; exaggerated appraisal of HIV-transmission risk associated with sex-related shame and stigma; and patterns of anxiety that were unresolved by HIV education or testing interventions. Although nurses recognised and acknowledged anxiety, their responses to this…	Yes	IRB obtained	Not require	N/A	Yes	Yes	No	Paraphrase	English	Yes	1) Slightly modified all quotes 2) Do not include direct quotes from conversations between chat users and nurses	Sexual Health	No
71	Naganathan [98]	2022	Canada	The aim of this study was to explore the impact of COVID-19 on breast cancer treatment and advocacy based on data from Twitter communications	Twitter	Public	198	Tweets, twitter usernames and keywords	Qualitative study	Thematic analysis	Seventy-three codes were generated from the data, and, through iterative, inductive analysis, three major themes were developed: patient hesitancy and vulnerability, increased efforts in knowledge sharing, and evolving best practices. We found that Twitter was an effective way to share evolving best practices, education, and collective experiences among key stakeholders.	Yes	IRB exemption	Not require	N/A	Yes	Yes	Yes, hashtags and links	Direct quote	English	No	N/A	Current Oncology	No
72	Potgieter [99]	2022	United Kingdom	This qualitative study examined online discussion forums to understand the lived experiences of hyperacusis in children from a parent or carer perspective	18 online discussion forums	Public	219	Conversation threads	Qualitative study	Thematic analysis	Thematic analysis of the data generated six themes: personal and health information about the child, onset and prognosis, bothersome sounds and characteristics, reactions, coping strategies, and impact. Hyperacusis onset was associated with loud noise, physical trauma, or stress. Bothersome sounds were categorized in terms of appliances, vehicles, public places, nature, and very loud sounds. Chil…	Yes	Not require	Not require	N/A	Yes	Yes	No	Paraphrase	English	Yes	1) All forum users’ and their children’s personal details were excluded from the findings or anonymized in the quotes to maintain confidentiality and protect their privacy 2) Any personal-identifiable information, such as name, age, and location that would allow users to be identified or traced, was not included in the study	American Journal of Audiology	No
73	Manning Hutson [100]	2022	Australia	This study sought to explore what people who sustain work-related injuries may seek from online communities. The study highlights potential opportunities for improved engagement with insurance case management practice	4 Australian forums	Public	47	Posts	Mixed-methods study	Ethnographic analysis	In this qualitative study, themes emerged from the data, describing how injured workers use online communities to help make decisions, get support, and solve problems. The key motivators for action and engagement were seeking information, connection, or justice. Establishment of relationships was a key mediator of each of these parameters.	Yes	Not require	Not require	N/A	Yes	Yes	No	Paraphrase	English	Yes	1) Use tha symbol "(…)" to omti unnecessary information or information reporting personal data 2) Use short sentences	Journal of Medical Internet Research	Yes
74	Lawless [101]	2022	Australia	to identify and analyze posts in a publicly accessible online community (discussion forum boards) designed for older people	A UK-based website and discussion forum explicitly targeting older adults	Public	659	Posts	Qualitative study	Ethnographic analysis; Grounded theory	Self-care support involved the construction of three interrelated identities: (1) the support seeking self, in which members described problems and requested information; (2) the empathizing self, in which they described similar experiences and offered support; and (3) the influencing self, in which they provided information or advice.	Yes	IRB obtained	Informed consent obtained	The first authors approached website administratos via email and obtained permission to use their data, including any text for the project period	Yes	Yes	No	Direct quote	English	Yes	1) Usename and the name of the website removed 2) Remove all terms, images, and phrases that could identify forum users, carers, and/or their healthcare providers.	Qualitative Health Research	No
75	Keim-Malpass [102]	2017	United States	The purpose of this study was to evaluate the content of messaging regarding the HPV vaccine on the social media and microblogging site Twitter, and describe the sentiment of those messages	Twitter	Public	1794	Tweets	Mixed-methods study	Qualitative content analysis, quantitative descriptive	The majority of Twitter posts were written by lay consumers and were sharing commentary about a media source. However, when actual URLs were shared, the most common form of share was linking back to a blog post written by lay users. The vast majority of content was presented as polarizing (either as a positive or negative tweet), with 51% of the Tweets representing a positive viewpoint.	Yes	IRB exemption	Not mentioned	N/A	Yes	Yes	Yes, usenames, hashtags and links	Direct quote	English	No	N/A	Public Health Nursing	No
76	Yamada [103]	2018	United States	We aimed to characterize the questions mothers ask each other online related to the adequacy of the milk they pumped and provided to their infants	BabyCenter.com	Public	543	Posts	Mixed-methods study	Qualitative thematic analysis, longitudinal, and crosssectional analysis	Mothers commonly asked how many ounces they should be pumping and inquired about strategies to increase their pump output. They also wondered how many ounces or bottles of pumped milk they should provide to their infants or store for future use. Finally, mothers reported the inadequacy of the milk they were pumping or providing to their infants as potential reasons for stopping human milk feeding.	Yes	IRB exemption	Not mentioned	N/A	Yes	Yes	No	Direct quote	English	Yes	Do not include any identifying information	Breastfeeding Medicine	No
77	Osadchiy [104]	2020	United States	The aim of this study was to understand the concerns and experiences of discussants on an online male infertility community and to provide insight into their perceptions of interactions with health care professionals	Reddit	Public	97	Post title, content, author username, and date and time of publication	Mixed-methods study	Qualitative thematic analysis and quantitative sentiment analysis using Language Inquiry	From the analysis of 97 posts, notable themes and subthemes emerged: 70 (72%) posts shared personal experiences, including feeling emasculated or isolated or describing a negative (28/97, 29%), positive (13/97, 13%), or neutral (56/97, 58%) experience with a health care professional; 19% (18/97) of the posts posed questions about personal semen analysis results. On the basis of semantic analysis,…	Yes	IRB exemption	Not mentioned	N/A	Yes	Yes	No	Direct quote	English	Not mentioned	N/A	Journal of Medical Internet Research	Yes
78	Thomas [105]	2018	United States	The purpose of this study is to understand the supportive care needs of women with ovarian care at the end of treatment	Twitter	Public	377	Respond tweets of 5 twitter chat question	Mixed-methods study	Qualitative and quantitative content analysis	Survivors and physicians represented 32% and 11% of participants, respectively; caregivers, advocates, and other clinicians represented the remaining participants. Participants noted deep interest in receiving support during survivorship and dissatisfaction with currently available resources. Sentiment analysis showed that participants viewed the support from social media in a positive light and …	Yes	Not require	Informed consent obtained	The chat leaders would noted the participants at the beginning of the event that information shard with #gyncsm would publicly availiable, offered participants the opportunity to “listen” only if they were uncomfortable sharing	Yes	Yes	No	Direct quote	English	Not mentioned	N/A	Journal of Patient-Centered Research and Reviews	No
79	Mehta [106]	2020	Canada	This study provides a summary of key considerations and recommendations about using these platforms as research tools for dementia	Twitter	Public	3370	Posts	Mixed-methods study	Content analysis	Dementia Talking Point provided less than two new daily dementia-related posts with 213.5 to 241.5 words, compared with 7,883 new daily Twitter posts with 14.5 words. Persons with dementia (PWDs) commonly shared dementia-related concerns (75.7%), experiences (68.6%), and requests for, as well as offers of, information and support (44.3% and 38.6%, respectively). Caregivers commonly shared caregiv…	Yes	IRB exemption	Not mentioned	N/A	Yes	Yes	No	Paraphrase	English	Yes	1) Usename removed 2) Paraphrased excerpts rather than verbatim quotes	Journal of the American Geriatrics Society	No
80	Gupta [107]	2021	United States	This study evaluates public sentiments and content posted on Instagram regarding the use of antidepressants	Instagram	Public	1000	Posts, post URL, post caption, image/video, date posted, and number of likes	Mixed-methods study	Content analysis	Instagram posts describing antidepressant use have increased exponentially from 2010, and 43% provided anecdotal experiences. Among these posts, 58% expressed negative sentiments towards antidepressant usage, citing adverse effects and lack of improvement. Posts that also mentioned psychotherapy, comorbidities, or polypharmacy differed in their collective sentiments. Misinformation was present in…	Yes	IRB exemption	Not require	N/A	Yes	Yes	No	Paraphrase	English	Yes	1) All data are reported in aggregate form only (no quotes or personal information) 2) No account information/handles or activities of specific users are collected 3) No images are shown	Journal of Mental Health	Yes
81	He [108]	2021	United States	This study aims to understand the beliefs held by individuals who oppose the use of facial masks, and the evidence that they use to support these beliefs, to inform the development of targeted public health communication strategies	Twitter	Public	267152	Tweets	Mixed-methods study	Qualitative content analysis, Support vector machine	While the majority of the tweets supported mask wearing, the proportion of anti-mask tweets stayed constant at about a 10% level throughout the study period. Common reasons for opposition included physical discomfort and negative effects, lack of effectiveness, and being unnecessary or inappropriate for certain people or under certain circumstances. The opposing tweets were significantly less lik…	No	Not mentioned	Not mentioned	N/A	Yes	Yes	No	Paraphrase	English	Yes	Paraphrased all tweets presented in the following sections, instead of directly quoting the original tweets.	Journal of Medical Internet Research	Yes
82	Loeb [109]	2021	United States	To capture the lived experience of patients with prostate cancer and family members/caregivers during the COVID-19 pandemic	The Inspire Us TOO Prostate Cancer online support and discussion community, and Reddit.	Public	6187	Posts, comments	Mixed-methods study	Ethnography, specifically using the Linguistic Inquiry Word Count (LIWC) psycholinguistic lexicon and WordNet Affect	Patients with prostate cancer and caregivers have concern about a variety of COVID-19related impacts on care, including delays in testing and treatment. There was also substantial concern about the impact of having cancer on COVID-19 risk and access to COVID-19 care. Misinformation was present in 7% of COVID-19–related posts.	Yes	IRB obtained	Not mentioned	N/A	Yes	No	No	Thematic aggregate analysis	Not specified	Not mentioned	N/A	Journal of Medical Internet Research	Yes
83	Graf [110]	2020	Germany	This study aimed to investigate orthodontic-related social media use by analyzing the contents of posts made by patients and/or peers and exploring potential differences of users' attitudes on Twitter and Instagram	Twitter and Instagram	Public	361	Posts	Mixed-methods study	Qualitative and quantitative content analysis	The following main themes were identified: “Getting braces” and “Getting braces removed,”“Limitations due to braces,”“Seeking information,” and “Comedy.” In addition to this classification, all posts were categorized as positive, negative, or neutral. Pictures and emoticons were frequently used to express experiences, attitudes, and emotions regarding orthodontic appliances. There were significan…	Yes	IRB obtained	Not mentioned	N/A	Yes	Yes	No	Verbatim translated quotes	German	Not mentioned	N/A	American Journal of Orthodontics and Dentofacial Orthopedics	No
84	Boon-Itt [111]	2020	Thailand	The aim of this study was to increase understanding of public awareness of COVID-19 pandemic trends and uncover meaningful themes of concern posted by Twitter users in the English language during the pandemic	Twitter	Public	107990	Posts	Mixed-methods study	Qualitative content analysis, LDA, sentiment analysis	The results indicate three main aspects of public awareness and concern regarding the COVID-19 pandemic. First, the trend of the spread and symptoms of COVID-19 can be divided into three stages. Second, the results of the sentiment analysis showed that people have a negative outlooktoward COVID-19. Third, based on topic modeling, the themes relating to COVID-19 and the outbreak were divided into …	No	Not mentioned	Not mentioned	N/A	Yes	No	No	Thematic aggregate analysis	English	Not mentioned	N/A	JMIR PUBLIC HEALTH AND SURVEILLANCE	Yes
85	Wang [112]	2020	China	The aim of this study was to examine the main concerns raised and discussed by citizens on Sina Weibo, the largest social media platform in China, during the COVID-19 pandemic	Sina Weibo	Public	203191	Posts, number of likes, comments, retweets, publishing time, and publishing location	Mixed-methods study	Qualitative content analysis, Topic modeling technique, LDA	We identified 17 topics and grouped them into 8 themes. These topics were pandemic statistics, domestic epidemic, epidemics in other countries worldwide, COVID-19 treatments, medical resources, economic shock, quarantine and investigation, patients’ outcry for help, work and production resumption, psychological influence, joint prevention and control, material donation, epidemics in neighboring c…	No	Not mentioned	Not mentioned	N/A	Yes	No	No	Thematic aggregate analysis	Chinese	Not mentioned	N/A	Journal of Medical Internet Research	Yes
86	Wahbeh [113]	2020	United States	The objective of this paper was to identify topics, opinions, and recommendations about the COVID-19 pandemic discussed by medical professionals on the Twitter social medial platform	Twitter	Public	10096	posts	Mixed-methods study	Qualitative content analysis, machine learning techniques	We identified eight topics, namely actions and recommendations, fighting misinformation, information and knowledge, the health care system, symptoms and illness, immunity, testing, and infection and transmission. The tweets mainly focused on needed actions and recommendations (2827/10,096, 28%) to control the pandemic. Many tweets warned about misleading information (2019/10,096, 20%) that could …	No	Not mentioned	Not mentioned	N/A	Yes	Yes	No	Direct quote	English	Not mentioned	N/A	JMIR PUBLIC HEALTH AND SURVEILLANCE	Yes
87	Çınar [114]	2020	Turkey	To determine the purpose of the parents of infants with cleft lip and/or palate (CL/P) for using Facebook, how they share for the audience and what kind of information they search for	Facebook	Public	702	Posts, number of likes, number of followers	Mixed-methods study	Thematic analysis	Facebook has a total of 8 group accounts and 7695 users in Turkey. Among the 702 posts analyzed, “requesting information” was found to be the most commonly encountered theme (55.4%). This study, it was determined that especially parents of infants with CL/P need information about surgery. The “announcement” was mentioned in only 3.3% of all posts. Our text analysis of 17.134 words mentioned in po…	Yes	IRB obtained	Not mentioned	N/A	Yes	Yes	No	Verbatim translated quotes	Turkish	Not mentioned	N/A	Journal of Pediatric Nursing	No
88	Jiang [115]	2020	United States	To characterize themes of discussion and specific concerns expressed by users of an internet erectile dysfunction (ED) community	Reddit	Public	2032	Posts and responses	Mixed-methods study	Content analysis, NLP	Meaning extraction method with principal component analysis identified key themes: hypogonadism symptoms, masturbation/sex, evaluation/treatment, alternative therapies, and partner factors (posts); and performance anxiety, hypogonadism evaluation, pornography, and pharmacotherapy (responses).	No	Not mentioned	Not mentioned	N/A	Yes	No	No	Thematic aggregate analysis	English	Not mentioned	N/A	Urology	No
89	Dzubur [116]	2019	United States	To examine ankylosing spondylitis (AS) patients’ concerns and perceptions of biologic therapies outside of traditional surveys	Over 10,000 U.S. and international websits	Public & Privacy	27416	Posts	Mixed-methods study	Thematic analysis, LDA	The majority of themes (60%, 67/112) focused on discussions surrounding AS treatment. Other themes including psychological impact of AS, reporting of medical literature, and AS disease consequences accounted for the remaining 40% (45/112). Within AS treatment discussions, most topics (54%) involved biologics, and most subthemes (78%) centered on side-effects (e.g., fatigue, allergic reactions), b…	Yes	IRB exemption	Exemption	N/A	Yes	Yes	No	Direct quote	English	Not mentioned	N/A	Arthritis Care & Research	No
90	Gonzalez [117]	2020	United States	We conducted a large-scale digital ethnographic analysis of anonymous online posts to capture the complete patient experience, knowledge and perceptions among women with stress urinary incontinence.	98 different websites worldwide	Public & Privacy	985	Posts	Mixed-methods study	Grounded theory, LDA	There was significant overlap between the grounded theory and Latent Dirichlet Allocation identified themes. Our analysis suggests that these online communities help women manage the quality of life impact of their stress urinary incontinence, navigate specialty care and reach a decision regarding surgical vs nonsurgical management. Additionally, we identified risk factors, prevention strategies …	Yes	IRB exemption	Exemption	N/A	Yes	No	No	Thematic aggregate analysis	English	Not mentioned	N/A	Journal of Urology	No
91	Jha [118]	2018	Australia	The objectives of this short report are to: (i) explore #Frailty Twitter activity over a six-month period; and (ii) provide a snapshot Twitter content analysis of #Frailty usage	Twitter	Public	1500	Tweets, variables for total number of Tweets, unique tweeters (users) and total number of impressions.	Mixed-methods study	Content analysis	Of the 1500 tweets (814 retweets; 202 replies; 484 original tweets), 56% were relevant to clinical frailty. The main contributors (‘who’) were as follows: the public (29%), researchers (25%), doctors (21%), organisations (18%) and other allied health professionals (7%). Tweet main message intention (‘what’) was public health/advocacy (41%), social communication (28%), research-based evidence/prof…	No	Not mentioned	Not mentioned	N/A	Yes	No	No	Thematic aggregate analysis	English	Not mentioned	N/A	Australasian Journal on Ageing	No
92	Litchman [119]	2018	United States	The purpose of this study was to examine stakeholder perceptions of successful aging with diabetes	Twitter	Public	494	tweets	Mixed-methods study	Content analysis、NLP	A majority (352/494, 71.3%) of the tweets indicated positive sentiment related to aging with diabetes. Five major themes emerged from the qualitative analysis: (1) personal decline now and in the future, (2) limited access to treatment, (3) inability to provide self-care, (4) health care provider capacity to support aging with diabetes, and (5) life-long online peer health support to facilitate d…	Yes	IRB exemption	Not mentioned	N/A	Yes	Yes	No	Paraphrase	English	Yes	Quotes used in the results below were slightly altered, while maintaining the meaning of the tweet	JMIR AGING	Yes
93	Jones [120]	2018	United States	The objective of this study was to determine the feasibility of acquiring and modeling the topics of a major online breast cancer support forum. Breast cancer patient support forums were selected to discover the hidden, less obvious aspects of disease management and recovery	Online breast cancer support forums	Public	＞4000000	Posts	Mixed-methods study	Content analysis, NLP	The final topic model organized >4 million postings into 30 manageable topics. Using qualitative analysis of the topic models and statistical analysis, we grouped these 30 topics into 4 distinct clusters with similarity scores of ≥0.80; these clusters were labeled Symptoms & Diagnosis, Treatment, Financial, and Family & Friends. A clinician review confirmed the clinical significance of the topic …	No	Not mentioned	Informed consent obtained	Requested permission from the Breastcancer.org Community for a more in-depth analysis of the postings.	Yes	No	No	Thematic aggregate analysis	English	Not mentioned	N/A	JMIR MEDICAL INFORMATICS	Yes
94	Gonzalez [121]	2022	United States	This study aimed to investigate and characterize the patient perspectives of women dealing with UTIs using digital ethnography	859 websites	Public	83589	Posts	Mixed-methods study	Digital ethnography, LDA	Our hand-coding inductive analysis yielded the following 7 themes: quality-of-life impact, knowledge acquisition, support of the online community, health care utilization, risk factors and prevention, antibiotic treatment, and alternative therapies. Using the LDA topic model method, 105 themes were identified and consolidated into 9 categories. Of the LDA-derived themes, 25.7% (27/105) were relat…	Yes	IRB exemption	Not mentioned	N/A	Yes	Yes	No	Direct quote	English	Not mentioned	N/A	Journal of Medical Internet Research	Yes
95	Sormunen [122]	2021	Sweden	The aim of this study was to gain insight into which infertility-related issues are discussed on Swedish infertility blogs	Blog	Public	4508	Blogs	Mixed-methods study	Quantitative–qualitative content analysis, Sentiment analysis	The outcome of the analysis resulted into the following topics: Emotions (16.8%), Relations (12.5%), Time and waiting (7.1%), Body (6.6%), Care and treatment (4.2%), Food and diet (1.4%) and Exercise (0.5%). For most topics, there was a balance between positive and negative statements, but the body topic stood out by having more negative than positive sentiment.	Yes	IRB obtained	Not require	Informed consent was not needed as the blogs used in this study were already existing and published allowing open access and unrestricted reading.	Yes	Yes	No	Direct quote	Swedish	Not mentioned	N/A	Women's Health	No
96	Berkovic [123]	2020	Australia	The aim of this research was to identify proxy topics of importance for individuals with arthritis during the COVID-19 pandemic, and to explore the emotional context of tweets by people with arthritis during the early phase of the pandemic	Twitter	Public	149	Twitter profile blurb, gender of tweeter, country of tweeter, number of likes, number of retweets, number of replies, hashtags used, number of hashtags, and use of accompanying photos.	Mixed-methods study	Content analysis, Sentiment analysis	Tweeters reported a range of arthritis conditions, including rheumatoid arthritis, systemic lupus erythematosus, and psoriatic arthritis. Seven themes were identified: health care experiences, personal stories, links to relevant blogs, discussion of arthritis-related symptoms, advice sharing, messages of positivity, and stay-at-home messaging. Sentiment analysis demonstrated marked anxiety around…	Yes	IRB obtained	Not mentioned	N/A	Yes	Yes	Yes, emojis and hashtags	Paraphrase	English	Yes	To avoid reverse identification (which can be found through internet searches), tweets analyzed in this study are not quoted verbatim. Instead, all data are expressed in aggregate form through descriptive statistics and qualitative syntheses	Journal of Medical Internet Research	Yes
97	Della [124]	2019	United States	1) This research aimed at investigating the potential role of SNSs in health care 2) this research aims at testing whether SNSs are valid tools for sharing drug-related information by patients	Facebook	Public	7029	Posts, number of likes, comments	Mixed-methods study	Content analysis	From a sample of 7029 posts, initial results showed that there were 8 information categories that resonated (percentage of times the topic appears in our sample) with those who post on Facebook: information and awareness, event advertising and petitions, fundraising, patient support, drug discussion, clinical trials and research studies, product and drug advertising, and other. Initial analysis s…	No	Not mentioned	Not mentioned	N/A	Yes	Yes	No	Direct quote	English	Not mentioned	N/A	Interactive Journal of Medical Research	Yes
98	Awofeso [125]	2019	United Arab Emirates	This study examines the quality, sources and coverage of three leading UAE newspapers’ coverage of childhood obesity between 2014 and 2017 and examines how obesity is framed in terms of defining the problem, attributing causes and presenting solutions	Three well-regarded nationally circulated newspapers and three popular social media sites Facebook, YouTube and twitter in UAE	Public	134	Content, views, likes and shares or retweets	Mixed-methods study	Content analysis	Childhood obesity was framed as being predominantly influenced by individual and parental behaviours more frequently (n = 76) compared with structural or environmental factors such as the roles of the food and beverage industry (n = 22). Unlike findings from studies with adult obesity, articles advocating individual behavior changes to address childhood obesity were relatively few (n = 29). Areas…	No	Not mentioned	Not mentioned	N/A	Yes	No	Yes, links of YouTube viedo	Thematic aggregate analysis	English	No	N/A	International Journal of Health Policy and Management	Yes
99	Smith [126]	2021	United States	To provide an example of a tweet analysis for nurse researchers using Twitter in their research	Twitter	Public	6317	Tweets	Mixed-methods study	Content analysis, LDA	The most common terms in the tweets were heat (n = 4,532), illness (n = 4,085), and health (n = 2,257). Sentiment analysis showed that the majority of tweets (55%) had a negative sentiment. Topic modeling showed that there were three topics within the tweet set: increasing impact, prevention and safety, and symptoms.	Yes	Not require	Not mentioned	N/A	Yes	No	No	Thematic aggregate analysis	English	Not mentioned	N/A	Journal of Nursing Scholarship	No
100	Green [127]	2020	United States	1) This study aimed to assess the provision of social support and the role of active moderation in OHCs developed in accordance with and managed by an adaptive engagement model 2) This study also aimed to identify key elements of the model that are central to the development, maintenance, and adaptation of OHCs for people with chronic health conditions	Facebook	Public	5881	Posts and comments	Mixed-methods study	Content analysis, Virtual ethnography	Data on the reach and engagement of the Facebook posts and the analysis of the sample of 5881 comments demonstrate that people with chronic health conditions want to engage on the web and find value in supporting and sharing their experiences with others. Most comments made in these Facebook posts were expressions of social support for others living with the same health condition (3405/5881, 57.8…	No	Not mentioned	Not mentioned	N/A	Yes	Yes	No	Direct quote	English	Not mentioned	N/A	Journal of Medical Internet Research	Yes
101	Osakwe [128]	2021	United States	This study aimed to analyzed information shared on Twitter in Spanish language for insights into the public’s communication and information needs about the COVID-19 pandemic	Twitter	Public	10000	Tweets, frequency of posts, key terms, and words	Mixed-methods study	Text-mining approach, Thematic analysis	Key text topics were identified and categorized into themes using an emergent content analysis. Results: We identified 12 text topics and six themes: (1) prevention measures, (2) epidemiology/surveillance, (3) economic impact, (4) optimizing nursing workforce, (5) access to reliable information, and (6) call for a response from the local government. Top trending hashtags from our search included …	Yes	Not require	Not mentioned	N/A	No	Yes	Yes, usenames and hashtags	Direct quote	Spanish	No	N/A	Hispanic Health Care International	No
102	Sümeyye Yorulmaz [129]	2022	Turkey	This study was conducted to identify the reasons for vaccine refusal of individuals/parents by analyzing the comments on the pages screened with the keyword vaccine refusal on social media	Instagram	Public	3662	Posts and comments	Mixed-methods study	Content analysis	The comments on vaccine refusal were found to increase in 2018 and 2019, especially in September, October, November, and December. The reasons for vaccine refusal were grouped under 2 themes as individual reasons and vaccine-related reasons as a result of the analysis of the comments. The most commonly used word in the text analysis, consisting of 10,428 words mentioned in the posts, was found to…	Yes	IRB obtained	Informed consent obtained	Not mentioned the methods of obtaining informed consent	Yes	No	No	Thematic aggregate analysis	Turkish	Not mentioned	N/A	Iranian Journal of Public Health	No
103	Choi [130]	2023	United States	The aim of this study was to identify and compare psychosocial support that facilitates the well-being of AYAs with cancer	Blog	Public	100	Blogs	Mixed-methods study	Qualitative content analysis, Descriptive quantitative methods	Seven themes emerged: coping skill building, self-transcendence, family support, support from friends, professional support, peer support including online and offline support groups, and accommodation. There were no significant differences in the frequency of posts between age and gender variables by theme. However, the details of the themes were qualitatively different by age and gender.	Yes	IRB exemption	Exemption	N/A	Yes	NO	No	Thematic aggregate analysis	English	Yes	1) No information to identify participants by real name, address, phone number, email address, race/ethnicity, education, or job. 2) Do not present direct quotations from the blogs to prevent potentially searched to identify blogers	Cancer Nursing	No
104	Jun [131]	2023	United States	We investigate social media discourses on the relationship between cancer and COVID-19 vaccinesfocusing on the key textual topics, themes reflecting the voice of cancercommunity, authors who contribute to the discourse, and valence toward vaccines	Twitter	Public	6427	Posts	Mixed-methods study	Quantitative Text Mining, Thematic analysis	Most tweets posted by cancer patients (pro = 82.4% vs. anti = 5.1%) and caregivers (pro = 89.2% vs. anti = 4.2%) showed positive valence toward vaccines and advocated for vaccine uptake increase among cancer patients and the general population. Vaccine hesitancy, self-reported adverse events, and COVID-19 disruption of cancer treatment also appeared as key themes. The cancer community called for …	No	Not mentioned	Not mentioned	N/A	Yes	NO	No	Thematic aggregate analysis	English	Not mentioned	N/A	Journal of Health Communication	No
105	Yashpal [132]	2022	United States	To understand public perceptions of dental care affordability in the United States on the social media site, Twitter	Twitter	Public	5314	Tweets	Mixed-methods study	Thematic analysis	Thematic analysis identified the following prominent themes: (1) general sentiments (1614 tweets, 30.4%); (2) delaying or forgoing dental care (1190 tweets, 22.4%); (3) payment strategies (1019 tweets, 19.2%); (4) insurance (767 tweets, 14.4%); and (5) policy statements (724 tweets, 13.6%). Geographic distributions of the tweets established California, Texas, Florida, and New Yorkas the states wi…	Yes	IRB exemption	Exemption	N/A	Yes	Yes	Yes, emojis and hashtags	Direct quote	English	No	N/A	JMIR Formative Research	Yes
106	Damier [133]	2022	France	To identify key themes and issues for PwPD	Twitter, Facebook	Public	392962	Posts	Mixed-methods study	Content analysis, NLP	Key themes that emerged in the PD conversation related to the changing experience of symptoms over time are the physical, emotional, and cognitive impact of symptoms, the management and treatment of PD, disease awareness among the general public, and the caregiver burden.	yes	IRB obtained	Not mentioned	N/A	Yes	No	No	Thematic aggregate analysis	Local language from UK, Germany, France, Italy, and Spain	Not mentioned	N/A	Parkinson’s Disease	No
107	Miller [134]	2022	United States	To analyze the representation of the nursing profession and characterize nurses’ experiences during the pandemic from tweets published in April 2020	Twitter	Public	39418	Tweets	Mixed-methods study	NLP, Thematic analysis, Word Adjacency Graph (WAG) Modeling	Six themes emerged: Support and Recognition of Nurses, Military Metaphors, Superhuman/Spiritual Metaphors, Advocacy, Personal Experiences with Nurses, and Social/Political Commentary. Public perception of nurses was positive, but nurses conveyed harsh realities of their work.	No	Not mentioned	Not mentioned	N/A	Yes	Yes	No	Direct quote	English	Not mentioned	N/A	Nursing Outlook	No
108	Hriberšek [135]	2023	Austria	To record experiences of and opinions on communication between hospital-based healthcare providers and patients’ loved ones, related but not limited to the rigorous mitigation measures implemented during the COVID-19 pandemic	Twitter	Public	4412	Tweets, replies and quotes	Mixed-methods study	Thematic analysis, NLP	The most frequent words were patient, hospital, care, family, loved and communication. Thematic analysis revealed the importance of communication between patients, patients’ loved ones and hospitals; showed that patients and their loved ones need support during a patient’s hospital journey; and that pediatric care should be the gold standard for adult care.	Yes	Not require	Not require	N/A	Yes	Yes	No	Direct quote	Not specified	Yes	Do not provide any account names or other personal information which might allow the possibility of individual identification.	Frontiers in Public Health	No
	NLP: natural language processing LDA: latent Dirichlet allocation LIWC: Linguistic Inquiry Word Count
